# Supplementary material for: CARD19 Interacts with Mitochondrial Contact Site and Cristae Organizing System Constituent Proteins and Regulates Cristae Morphology
Source: Cells. 2022 Mar 31;11(7):1175. doi: 10.3390/cells11071175 (PMC8997538; doi:10.3390/cells11071175)
Supplement: Supplementary file 1 [file cells-11-01175-s001.zip]

Archive with 2 entries (2 files):
- Supplemental Figures.pdf
- Supplemental Table S1_3x-Myc-Card19_IP-Mass Spec results (significant results only).pdf
